# Supplementary material for: Optimization of Water Lentil (Duckweed) Leaf Protein Purification: Identification, Structure, and Foaming Properties
Source: Foods. 2023 Sep 14;12(18):3424. doi: 10.3390/foods12183424 (PMC10529404; doi:10.3390/foods12183424)
Supplement: Supplementary file 1 [file foods-12-03424-s001.zip]

Archive with 1 entries (1 files):
- foods-2601625-supplementary.pdf
